# Supplementary material for: A Effectiveness-and Efficiency-Based Improved Approach for Measuring Ecological Well-Being Performance in China
Source: Int J Environ Res Public Health. 2023 Jan 22;20(3):2024. doi: 10.3390/ijerph20032024 (PMC9915347; doi:10.3390/ijerph20032024)
Supplement: Supplementary file 1 [file ijerph-20-02024-s001.zip]

Archive with 1 entries (1 files):
- ijerph-2169727-supplementary.pdf
